# Supplementary material for: Porous Silicon Oxycarbonitride Ceramics with Palladium and Pd2Si Nanoparticles for Dry Reforming of Methane
Source: Polymers (Basel). 2022 Aug 25;14(17):3470. doi: 10.3390/polym14173470 (PMC9460865; doi:10.3390/polym14173470)
Supplement: Supplementary file 1 [file polymers-14-03470-s001.zip]

Archive with 1 entries (1 files):
- polymers-1779341-supplementary.pdf
